# Supplementary material for: Self-sustained planar intercalations due to mechanosignaling feedbacks lead to robust axis extension during morphogenesis
Source: Sci Rep. 2020 Jul 3;10:10973. doi: 10.1038/s41598-020-67413-8 (PMC7334228; doi:10.1038/s41598-020-67413-8)
Supplement: Supplementary file 1 — Supplementary file1 (ZIP 366485 kb) [file 41598_2020_67413_MOESM1_ESM.zip]

Archive with 38 entries (38 files):
- FigS1.pdf
- FigS2.pdf
- FigS3.pdf
- MovieS1.m4v
- MovieS2.m4v
- MovieS3.m4v
- MovieS4.m4v
- MovieS5.mp4
- MovieS6.mp4
- MovieS7.mp4
- MovieS8.mp4
- MovieS9.m4v
- MovieS10.m4v
- MovieS11.m4v
- MovieS12.m4v
- MovieS13.m4v
- MovieS14.m4v
- MovieS15.mp4
- MovieS16.mp4
- MovieS17.mp4
- MovieS18.mp4
- SIMULATIONCODE_Fig.2A(MovieS3).zip
- SIMULATIONCODE_Fig.3B(opposite).zip
- SIMULATIONCODE_Fig.3B(random).zip
- SIMULATIONCODE_Fig.4B(left).zip
- SIMULATIONCODE_Fig.4B(right)a=13.zip
- SIMULATIONCODE_Fig.4B(right)a=20.zip
- SIMULATIONCODE_Fig.5(MovieS5,MovieS9,MovieS10).zip
- SIMULATIONCODE_Fig.5(MovieS6).zip
- SIMULATIONCODE_Fig.5(MovieS7).zip
- SIMULATIONCODE_Fig.5(MovieS8).zip
- SIMULATIONCODE_Fig.S1A.zip
- SIMULATIONCODE_Fig.S1B(MovieS1).zip
- SIMULATIONCODE_Fig.S2A(MovieS2).zip
- SIMULATIONCODE_Fig.S3B(opposite).zip
- SIMULATIONCODE_Fig.S3B(random).zip
- SIMULATIONCODE_MovieS4.zip
- supplementarymaterial.pdf
